# Supplementary material for: Blood Clots versus PRF: Activating TGF-β Signaling and Inhibiting Inflammation In Vitro
Source: Int J Mol Sci. 2022 May 24;23(11):5897. doi: 10.3390/ijms23115897 (PMC9180540; doi:10.3390/ijms23115897)
Supplement: Supplementary file 1 [file ijms-23-05897-s001.zip]

Archive with 1 entries (1 files):
- ijms-1696575-supplementary.pdf
